# Supplementary material for: Iron Oxide (Magnetite)-Based Nanobiomaterial with Medical Applications—Environmental Hazard Assessment Using Terrestrial Model Species
Source: J Xenobiot. 2024 Feb 22;14(1):285–94. doi: 10.3390/jox14010017 (PMC10971733; doi:10.3390/jox14010017)
Supplement: Supplementary file 1 [file jox-14-00017-s001.zip]

Archive with 1 entries (1 files):
- jox-2865006-supplementary.pdf
